# Supplementary material for: GWAS identifies candidate susceptibility loci and microRNA biomarkers for acute encephalopathy with biphasic seizures and late reduced diffusion
Source: Sci Rep. 2022 Jan 25;12:1332. doi: 10.1038/s41598-021-04576-y (PMC8789807; doi:10.1038/s41598-021-04576-y)
Supplement: Supplementary file 1 — Supplementary Information 1. [file 41598_2021_4576_MOESM1_ESM.xlsx]

## Sheet: Sheet1
Supplementary Data. Results of candidate SNPs with a p-value < 10−5 in GWAS.
G/I	CHR	rsID	BP	Minor allele	MAF in cases	MAF in controls	Major allele	p-values	OR	L95	U95	Location	Gene symbol	RegulomeDB
G	2	rs1850440	169012502	T	0.44	0.31	C	2.44e-07	1.71	1.4	2.1	intron variant	STK39	1f
G	5	rs12656207	147606062	G	0.39	0.27	C	1.49e-06	1.67	1.36	2.06	upstream gene variant	HMGN1P16	NA
I	6	rs9349362	46456536	T	0.51	0.39	C	1.57e-06	1.64	1.34	2	upstream gene variant	AL035670.1	5
I	5	rs4423988	147605467	A	0.39	0.27	T	1.59e-06	1.67	1.35	2.06	upstream gene variant	HMGN1P16	6
I	2	rs11295886	169036522	CA	0.56	0.44	C	1.61e-06	1.64	1.34	2.01	intron variant	STK39	6
I	2	rs1025687849	169038026	TA	0.56	0.44	T	1.76e-06	1.63	1.34	2	intron variant	STK39	5
G	2	rs12616661	150902237	T	0.18	0.1	C	2.08e-06	1.96	1.48	2.6	non-coding transcript exon variant	AC007364.1	5
I	11	rs11213425	110348043	C	0.15	0.25	T	2.52e-06	0.53	0.4	0.69	intergenic region	-	NA
I	6	rs12199788	46440898	T	0.52	0.4	A	2.6e-06	1.62	1.32	1.98	intron variant	RCAN2	6
I	6	rs10807343	46455599	T	0.52	0.4	C	2.86e-06	1.62	1.32	1.98	upstream gene variant	AL035670.1	5
I	6	rs7762445	46461236	C	0.52	0.4	T	3.03e-06	1.61	1.32	1.97	upstream gene variant	RCAN2	5
I	6	rs871728	46452619	T	0.52	0.4	C	3.12e-06	1.61	1.32	1.98	intron variant	RCAN2	5
I	6	rs9381458	46460147	A	0.52	0.4	T	3.29e-06	1.61	1.32	1.97	upstream gene variant	RCAN2	4
I	6	rs34480019	46449737	AT	0.52	0.4	A	3.39e-06	1.61	1.32	1.97	intron variant	RCAN2	NA
G	6	rs947136	46452830	A	0.52	0.4	G	3.39e-06	1.61	1.32	1.97	intron variant	RCAN2	NA
I	6	rs9369618	46463054	G	0.52	0.4	A	3.58e-06	1.61	1.31	1.97	upstream gene variant	RCAN2	6
I	19	rs60651483	3614538	T	0.16	0.26	C	4.19e-06	0.54	0.42	0.71	synonymous variant (p.Ser404Ser)	CACTIN	5
I	11	rs11225578	103044038	G	0.32	0.22	A	4.25e-06	1.68	1.35	2.1	splice region variant & intron variant	DYNC2H1	NA
I	6	rs7747957	46446047	A	0.52	0.4	T	4.34e-06	1.6	1.31	1.96	intron variant	RCAN2	NA
I	6	rs17216694	46446357	T	0.52	0.4	C	4.34e-06	1.6	1.31	1.96	intron variant	RCAN2	5
I	18	rs7243486	13185652	T	0.16	0.26	G	4.46e-06	0.54	0.42	0.71	upstream gene variant	AP001198.2	4
I	2	rs35763430	150932341	T	0.18	0.1	A	4.58e-06	1.92	1.45	2.54	intergenic region	-	3a
I	2	rs330622	150913935	C	0.33	0.22	T	4.6e-06	1.67	1.34	2.08	intergenic region	-	NA
I	2	rs796406271	150922145	A	0.33	0.22	AT	4.6e-06	1.67	1.34	2.08	intergenic region	-	NA
I	2	rs330613	150922856	C	0.33	0.22	T	4.6e-06	1.67	1.34	2.08	intergenic region	-	5
G	2	rs330578	150924921	T	0.33	0.22	C	4.6e-06	1.67	1.34	2.08	intergenic region	-	6
I	2	rs330579	150925609	A	0.33	0.22	G	4.6e-06	1.67	1.34	2.08	intergenic region	-	6
I	18	rs4797732	13187448	T	0.16	0.26	A	4.74e-06	0.54	0.42	0.71	upstream gene variant	AP001198.2	5
I	2	rs170702	150919462	C	0.32	0.22	T	5.11e-06	1.67	1.34	2.08	intergenic region	-	5
I	18	rs948471	13186374	T	0.16	0.26	C	5.28e-06	0.54	0.42	0.71	upstream gene variant	AP001198.2	5
I	2	rs13420405	169046572	A	0.37	0.49	G	5.73e-06	0.62	0.51	0.76	intron variant	STK39	4
I	18	rs12455859	13185461	T	0.16	0.26	G	6.01e-06	0.55	0.42	0.71	splice region variant & non-coding transcript exon variant	AP001198.2	5
I	2	rs11890463	150930661	A	0.32	0.22	C	6.04e-06	1.66	1.33	2.08	intergenic region	-	6
I	11	rs11213427	110349863	C	0.16	0.25	T	6.05e-06	0.54	0.42	0.71	intergenic region	-	1f
I	6	rs1405844	46476458	G	0.51	0.4	T	6.18e-06	1.59	1.3	1.95	intron variant	AL035670.1	NA
I	6	rs4714944	46491328	T	0.51	0.39	G	6.44e-06	1.59	1.3	1.95	intron variant	AL035670.1	NA
I	6	rs9349365	46483576	G	0.51	0.39	A	6.45e-06	1.59	1.3	1.95	intron variant	AL035670.1	NA
I	2	rs4668041	169036890	T	0.38	0.49	C	6.78e-06	0.63	0.51	0.77	intron variant	STK39	6
I	2	rs4667568	169037139	A	0.38	0.49	G	6.78e-06	0.63	0.51	0.77	intron variant	STK39	4
G	19	rs3746125	3618928	A	0.16	0.26	G	7.1e-06	0.55	0.43	0.72	synonymous variant (p.Ser404Ser)	CACTIN	4
I	2	rs6705089	169041140	C	0.38	0.49	A	7.14e-06	0.63	0.51	0.77	intron variant	STK39	2b
I	2	rs2063959	169042923	T	0.37	0.49	C	7.3e-06	0.62	0.51	0.77	intron variant	STK39	5
G	18	rs12953662	13186708	A	0.16	0.26	G	7.41e-06	0.55	0.43	0.72	upstream gene variant	AP001198.2	5
I	2	rs12692877	169039253	C	0.38	0.49	G	7.57e-06	0.63	0.51	0.77	intron variant	STK39	5
I	2	rs12692878	169039370	T	0.38	0.49	C	7.57e-06	0.63	0.51	0.77	intron variant	STK39	1f
I	2	rs11393597	169041157	CT	0.38	0.49	C	7.57e-06	0.63	0.51	0.77	intron variant	STK39	3a
I	2	rs6734514	169041559	T	0.38	0.49	C	7.57e-06	0.63	0.51	0.77	intron variant	STK39	5
I	2	rs6749692	169041604	C	0.38	0.49	T	7.57e-06	0.63	0.51	0.77	intron variant	STK39	5
G	2	rs4668043	169041637	C	0.38	0.49	T	7.57e-06	0.63	0.51	0.77	intron variant	STK39	5
I	11	rs17111262	110340699	G	0.17	0.27	C	7.95e-06	0.56	0.43	0.72	intergenic region	-	6
I	2	rs4667569	169038979	G	0.37	0.49	A	7.99e-06	0.63	0.51	0.77	intron variant	STK39	4
G	11	rs12796390	103073855	G	0.32	0.22	A	8.08e-06	1.66	1.33	2.07	intron variant	DYNC2H1	6
I	6	rs4714941	46473024	A	0.51	0.39	G	8.99e-06	1.58	1.29	1.93	intron variant	AL035670.1	6
I	6	rs9395196	46475421	A	0.51	0.39	G	8.99e-06	1.58	1.29	1.93	intron variant	AL035670.1	5
I	6	rs1881031	46477337	T	0.51	0.39	C	8.99e-06	1.58	1.29	1.93	intron variant	AL035670.1	6
I	6	rs2178050	46478934	A	0.51	0.39	G	8.99e-06	1.58	1.29	1.93	intron variant	AL035670.1	5
I	6	rs10948294	46480180	T	0.51	0.39	C	8.99e-06	1.58	1.29	1.93	intron variant	AL035670.1	NA
I	6	rs9386090	145225228	A	0.2	0.12	G	9.05e-06	1.83	1.4	2.39	intergenic region	-	5
G	6	rs9357509	46485635	T	0.51	0.39	G	9.15e-06	1.58	1.29	1.93	intron variant	AL035670.1	NA
I	6	rs4585546	46472377	A	0.51	0.4	G	9.18e-06	1.58	1.29	1.93	intron variant	AL035670.1	NA
I	6	rs1538995	46475884	T	0.51	0.39	C	9.23e-06	1.58	1.29	1.93	intron variant	AL035670.1	6
I	11	rs3912622	103121473	C	0.32	0.22	A	9.26e-06	1.65	1.32	2.06	intron variant	DYNC2H1	NA
I	6	rs2396688	46466155	T	0.5	0.39	C	9.32e-06	1.58	1.29	1.93	intron variant	AL035670.1	NA
I	18	rs17605498	13191652	C	0.08	0.16	T	9.41e-06	0.47	0.33	0.66	intergenic region	-	5
I	2	rs4668044	169041770	G	0.38	0.49	A	9.56e-06	0.63	0.51	0.77	intron variant	STK39	5
